# Supplementary material for: Silencing a Chitinase Gene, PstChia1, Reduces Virulence of Puccinia striiformis f. sp. tritici
Source: Int J Mol Sci. 2023 May 4;24(9):8215. doi: 10.3390/ijms24098215 (PMC10179651; doi:10.3390/ijms24098215)
Supplement: Supplementary file 1 [file ijms-24-08215-s001.zip › Table S1.xlsx]

## Sheet: Table S1
Table S1. Fungal species used in this study
Taxonomy		Species	Abb.	Nub of chitinase	signal peptide	Genome Source	Reference
Ascomycota	Saccharomycotina	Saccharomyces cerevisiae	SCE	2	1	NCBI	Goffeau A, Barrell BG, Bussey H, Davis RW, Dujon B, et al. (1996) Life with 6000 genes. Science 274: 546, 563-547.
	Leotiomycetes	Sclerotinia sclerotiorum 1980 UF-70	SSC	13	6	NCBI	Amselem J, Cuomo CA, van Kan JA, Viaud M, Benito EP, et al. (2011) Genomic analysis of the necrotrophic fungal pathogens Sclerotinia sclerotiorum and Botrytis cinerea. PLoS Genet 7: e1002230.
	Sordariomycetes	Fusarium graminearum	FG	18	8	FGI	Ma LJ, van der Does HC, Borkovich KA, Coleman JJ, Daboussi MJ, et al. (2010) Comparative genomics reveals mobile pathogenicity chromosomes in Fusarium. Nature 464: 367-373.
	Sordariomycetes	Magnaporthe oryzae 70-15	MO	16	9	NCBI	Dean RA, Talbot NJ, Ebbole DJ, Farman ML, Mitchell TK, et al. (2005) The genome sequence of the rice blast fungus Magnaporthe grisea. Nature 434: 980-986.
	Sordariomycetes	Verticillium dahliae VdLs.17	VD	19	5	NCBI	Klosterman SJ, Subbarao KV, Kang S, Veronese P, Gold SE, et al. (2011) Comparative genomics yields insights into niche adaptation of plant vascular wilt pathogens. PLoS Pathog 7: e1002137.
Basidiomycota	Ustilaginomycotina	Ustilago maydis 521	UM	4	2	NCBI	Kamper J, Kahmann R, Bolker M, Ma LJ, Brefort T, et al. (2006) Insights from the genome of the biotrophic fungal plant pathogen Ustilago maydis. Nature 444: 97-101.
	Pucciniomycotina	Uromyces fabae	UF	10	5	NCBI	Early insights into the genome sequence of Uromyces fabae. Link T, et al. Front Plant Sci 2014
	Pucciniomycotina	Puccinia striiformis f.sp. tritici	PSTCY32	16	7	NCBI	Wenming Zheng, Lili Huang, Jinqun Huang, Xiaojie Wang, Xianming Chen, et al. High genome heterozygosity and endemic genetic recombination in the wheat stripe rust fungus. Nature Communications, 2013, 4: 2673.
	Pucciniomycotina	Puccinia triticina	PTTG	17	13	FGI	Cuomo CA, Bakkeren G, Khalil HB, Panwar V, Joly D,et al. Comparative Analysis Highlights Variable Genome Content of Wheat Rusts and Divergence of the Mating Loci. G3 (Bethesda). 2017 Feb 9;7(2):361-376. doi: 10.1534/g3.116.032797
	Pucciniomycotina	Puccinia graminis f.sp. tritici	PGTG	16	9	FGI	Duplessis S, Cuomo CA, Lin YC, Aerts A, Tisserant E, et al. (2011) Obligate biotrophy features unraveled by the genomic analysis of rust fungi. Proc Natl Acad Sci U S A 108: 9166-9171.
