# Supplementary material for: Silencing a Chitinase Gene, PstChia1, Reduces Virulence of Puccinia striiformis f. sp. tritici
Source: Int J Mol Sci. 2023 May 4;24(9):8215. doi: 10.3390/ijms24098215 (PMC10179651; doi:10.3390/ijms24098215)
Supplement: Supplementary file 1 [file ijms-24-08215-s001.zip › Table S2.xlsx]

## Sheet: TableS2
Table S2. Conserved Domain anlysis of Chitinases
seq id	alignment start	alignment end	envelope start	envelope end	hmm acc	hmm name	hmm start	hmm end	hmm length	bit score	Individual E-value	Conditional E-value	database significant	outcompeted	clan
FG_XP_381128.1	13	330	11	330	PF00704.31	Glyco_hydro_18	3	312	312	223.99	4e-66	2.1e-70	1	0	CL0058
FG_XP_381289.1	383	725	382	725	PF00704.31	Glyco_hydro_18	2	312	312	253.36	4.6e-75	2.3e-79	1	0	CL0058
FG_XP_382346.1	18	233	16	297	PF00704.31	Glyco_hydro_18	3	230	312	51.64	1.2e-13	6.1e-18	1	0	CL0058
FG_XP_382530.1	20	411	19	411	PF00704.31	Glyco_hydro_18	2	312	312	250.39	3.7e-74	3.8e-78	1	0	CL0058
FG_XP_383388.1	36	398	32	398	PF00704.31	Glyco_hydro_18	5	312	312	210.18	6.4e-62	3.3e-66	1	0	CL0058
FG_XP_383767.1	35	377	33	377	PF00704.31	Glyco_hydro_18	3	312	312	288.74	7.8e-86	4e-90	1	0	CL0058
FG_XP_384319.1	8	333	6	333	PF00704.31	Glyco_hydro_18	3	312	312	208.36	2.3e-61	1.2e-65	1	0	CL0058
FG_XP_384824.1	12	242	4	319	PF00704.31	Glyco_hydro_18	21	241	312	105.1	6.3e-30	3.2e-34	1	0	CL0058
FG_XP_384928.1	230	567	230	569	PF00704.31	Glyco_hydro_18	1	310	312	183.04	1.2e-53	1.2e-57	1	0	CL0058
FG_XP_384928.1	163	207	162	212	PF00187.22	Chitin_bind_1	2	36	38	27.82	2.7e-06	2.7e-10	1	0
FG_XP_386145.1	13	229	13	238	PF00704.31	Glyco_hydro_18	1	226	312	48.27	1.3e-12	6.4e-17	1	0	CL0058
FG_XP_386605.1	121	420	57	422	PF00704.31	Glyco_hydro_18	47	310	312	124.41	8.4e-36	4.3e-40	1	0	CL0058
FG_XP_387668.1	28	364	28	364	PF00704.31	Glyco_hydro_18	1	312	312	211.11	3.4e-62	1.7e-66	1	0	CL0058
FG_XP_387745.1	520	874	519	876	PF00704.31	Glyco_hydro_18	3	310	312	160.5	8.6e-47	1.3e-50	1	0	CL0058
FG_XP_387745.1	310	337	309	349	PF01476.23	LysM	2	29	44	13.74	0.052	8e-06	1	0	CL0187
FG_XP_387745.1	373	419	373	420	PF01476.23	LysM	1	43	44	20.19	0.0005	7.7e-08	1	0	CL0187
FG_XP_387745.1	456	482	449	505	PF00187.22	Chitin_bind_1	7	33	38	32.06	1.3e-07	2e-11	1	0
FG_XP_389294.1	119	459	119	459	PF00704.31	Glyco_hydro_18	1	312	312	199.65	1e-58	1.1e-62	1	0	CL0058
FG_XP_389294.1	77	103	72	112	PF00187.22	Chitin_bind_1	7	33	38	38.11	1.6e-09	1.7e-13	1	0
FG_XP_390737.1	503	847	501	849	PF00704.31	Glyco_hydro_18	3	310	312	163.55	1e-47	1.5e-51	1	0	CL0058
FG_XP_390737.1	1361	1462	1360	1462	PF14856.9	Hce2	2	101	101	80.83	7.8e-23	1.2e-26	1	0
FG_XP_390737.1	300	338	299	342	PF01476.23	LysM	2	39	44	18.85	0.0013	2e-07	1	0	CL0187
FG_XP_390737.1	363	389	363	408	PF01476.23	LysM	1	27	44	13.61	0.058	8.8e-06	1	0	CL0187
FG_XP_390905.1	44	384	42	384	PF00704.31	Glyco_hydro_18	3	312	312	297.6	1.6e-88	8e-93	1	0	CL0058
FG_XP_391115.1	9	354	9	354	PF00704.31	Glyco_hydro_18	1	312	312	288.39	1e-85	5.1e-90	1	0	CL0058
FG_XP_391293.1	298	636	298	636	PF00704.31	Glyco_hydro_18	1	312	312	201.46	2.9e-59	3e-63	1	0	CL0058
FG_XP_391293.1	256	288	252	291	PF00187.22	Chitin_bind_1	6	35	38	35.36	1.2e-08	1.2e-12	1	0
MO_XP_003710401.1	49	393	48	393	PF00704.31	Glyco_hydro_18	2	312	312	262.45	7.9e-78	4e-82	1	0	CL0058
MO_XP_003710808.1	46	418	44	418	PF00704.31	Glyco_hydro_18	3	312	312	202.47	1.4e-59	7.3e-64	1	0	CL0058
MO_XP_003713172.1	64	411	64	411	PF00704.31	Glyco_hydro_18	1	312	312	288.83	7.4e-86	3.7e-90	1	0	CL0058
MO_XP_003713585.1	146	486	145	486	PF00704.31	Glyco_hydro_18	2	312	312	229.11	1.1e-67	1.1e-71	1	0	CL0058
MO_XP_003713585.1	102	127	97	138	PF00187.22	Chitin_bind_1	7	32	38	34.8	1.8e-08	1.8e-12	1	0
MO_XP_003714154.1	106	396	59	396	PF00704.31	Glyco_hydro_18	40	312	312	257.92	1.9e-76	9.6e-81	1	0	CL0058
MO_XP_003714255.1	24	336	22	340	PF00704.31	Glyco_hydro_18	3	308	312	225.69	1.2e-66	6.2e-71	1	0	CL0058
MO_XP_003714262.1	109	443	108	444	PF00704.31	Glyco_hydro_18	2	310	312	176.79	9.4e-52	9.6e-56	1	0	CL0058
MO_XP_003714262.1	46	85	46	90	PF00187.22	Chitin_bind_1	1	36	38	36.84	4.1e-09	4.2e-13	1	0
MO_XP_003714262.1	463	504	463	504	PF00187.22	Chitin_bind_1	1	38	38	31.22	2.3e-07	2.4e-11	1	0
MO_XP_003714262.1	517	557	517	557	PF00187.22	Chitin_bind_1	1	38	38	33.45	4.7e-08	4.8e-12	1	0
MO_XP_003714897.1	50	266	49	310	PF00704.31	Glyco_hydro_18	2	222	312	37.44	2.5e-09	1.3e-13	1	0	CL0058
MO_XP_003715006.1	29	368	29	368	PF00704.31	Glyco_hydro_18	1	312	312	226.93	5.1e-67	2.6e-71	1	0	CL0058
MO_XP_003715963.1	83	405	81	409	PF00704.31	Glyco_hydro_18	3	308	312	224.98	2e-66	1e-70	1	0	CL0058
MO_XP_003716306.1	32	333	31	336	PF00704.31	Glyco_hydro_18	2	309	312	79.46	4e-22	2e-26	1	0	CL0058
MO_XP_003716936.1	18	408	18	408	PF00704.31	Glyco_hydro_18	1	312	312	249.35	7.7e-74	7.9e-78	1	0	CL0058
MO_XP_003716936.1	301	334	301	337	PF00187.22	Chitin_bind_1	1	35	38	33.14	5.9e-08	6e-12	1	0
MO_XP_003719052.1	39	382	38	382	PF00704.31	Glyco_hydro_18	2	312	312	296.93	2.5e-88	1.3e-92	1	0	CL0058
MO_XP_003719137.1	1	103	1	103	PF00704.31	Glyco_hydro_18	216	312	312	70.94	1.6e-19	8e-24	1	0	CL0058
MO_XP_003719765.1	14	233	14	243	PF00704.31	Glyco_hydro_18	1	225	312	45.62	8.1e-12	4.1e-16	1	0	CL0058
MO_XP_003720485.1	30	305	29	325	PF00704.31	Glyco_hydro_18	2	231	312	68.31	1e-18	1e-22	1	0	CL0058
MO_XP_003720485.1	386	409	385	413	PF00734.21	CBM_1	2	25	29	28.39	1.3e-06	1.3e-10	1	0	CL0083
PGTG_02094T0	116	462	114	462	PF00704.31	Glyco_hydro_18	3	312	312	284.53	1.5e-84	7.7e-89	1	0	CL0058
PGTG_02187T0	44	387	43	389	PF00704.31	Glyco_hydro_18	2	310	312	220.64	4.2e-65	2.2e-69	1	0	CL0058
PGTG_03208T0	37	397	36	400	PF00704.31	Glyco_hydro_18	2	307	312	115.65	3.9e-33	2e-37	1	0	CL0058
PGTG_04152T0	48	411	47	414	PF00704.31	Glyco_hydro_18	2	308	312	162.31	2.4e-47	1.2e-51	1	0	CL0058
PGTG_05680T0	38	401	35	404	PF00704.31	Glyco_hydro_18	4	308	312	180.66	6.3e-53	3.2e-57	1	0	CL0058
PGTG_05703T0	42	410	42	412	PF00704.31	Glyco_hydro_18	1	309	312	174.94	3.4e-51	1.8e-55	1	0	CL0058
PGTG_05714T0	46	413	46	415	PF00704.31	Glyco_hydro_18	1	309	312	181.09	4.6e-53	2.4e-57	1	0	CL0058
PGTG_07009T0	72	435	71	438	PF00704.31	Glyco_hydro_18	2	308	312	176.19	1.4e-51	7.4e-56	1	0	CL0058
PGTG_08849T0	187	689	186	689	PF00704.31	Glyco_hydro_18	2	312	312	160.48	8.7e-47	4.5e-51	1	0	CL0058
PGTG_10168T0	30	388	29	388	PF00704.31	Glyco_hydro_18	2	312	312	220.02	6.5e-65	3.3e-69	1	0	CL0058
PGTG_10407T0	30	398	29	398	PF00704.31	Glyco_hydro_18	2	312	312	210.7	4.5e-62	2.3e-66	1	0	CL0058
PGTG_15122T0	27	351	1	351	PF00704.31	Glyco_hydro_18	51	312	312	193.06	1.1e-56	5.4e-61	1	0	CL0058
PGTG_15572T0	26	337	6	340	PF00704.31	Glyco_hydro_18	54	308	312	162.11	2.8e-47	1.4e-51	1	0	CL0058
PGTG_15914T0	113	476	112	479	PF00704.31	Glyco_hydro_18	2	308	312	168.32	3.6e-49	1.8e-53	1	0	CL0058
PGTG_18387T0	30	183	29	190	PF00704.31	Glyco_hydro_18	2	156	312	102.41	4.2e-29	2.1e-33	1	0	CL0058
PGTG_18387T0	185	369	180	369	PF00704.31	Glyco_hydro_18	183	312	312	72.26	6.3e-20	3.2e-24	1	0	CL0058
PGTG_18437T0	217	580	216	583	PF00704.31	Glyco_hydro_18	2	308	312	182.02	2.4e-53	1.2e-57	1	0	CL0058
PTTG_00503T0	36	402	35	405	PF00704.31	Glyco_hydro_18	2	308	312	182.54	1.7e-53	8.5e-58	1	0	CL0058
PTTG_01527T0	97	460	96	463	PF00704.31	Glyco_hydro_18	2	308	312	183.31	9.8e-54	5e-58	1	0	CL0058
PTTG_02261T0	107	470	106	473	PF00704.31	Glyco_hydro_18	2	308	312	165.02	3.6e-48	1.8e-52	1	0	CL0058
PTTG_02749T0	242	506	235	506	PF00704.31	Glyco_hydro_18	111	312	312	118.68	4.6e-34	2.4e-38	1	0	CL0058
PTTG_02854T0	42	403	41	404	PF00704.31	Glyco_hydro_18	2	305	312	103.84	1.5e-29	7.8e-34	1	0	CL0058
PTTG_05432T0	40	398	39	398	PF00704.31	Glyco_hydro_18	2	312	312	208.8	1.7e-61	8.7e-66	1	0	CL0058
PTTG_05954T0	115	478	114	481	PF00704.31	Glyco_hydro_18	2	308	312	173.34	1.1e-50	5.4e-55	1	0	CL0058
PTTG_05955T0	116	481	115	484	PF00704.31	Glyco_hydro_18	2	308	312	149.33	2.2e-43	1.1e-47	1	0	CL0058
PTTG_06474T0	38	402	36	404	PF00704.31	Glyco_hydro_18	3	309	312	167.57	6.1e-49	3.1e-53	1	0	CL0058
PTTG_06669T0	30	397	29	397	PF00704.31	Glyco_hydro_18	2	312	312	207.92	3.1e-61	1.6e-65	1	0	CL0058
PTTG_07141T0	177	669	175	669	PF00704.31	Glyco_hydro_18	3	312	312	166.38	1.4e-48	7.1e-53	1	0	CL0058
PTTG_08142T0	45	391	43	391	PF00704.31	Glyco_hydro_18	3	312	312	283	4.4e-84	2.2e-88	1	0	CL0058
PTTG_08453T0	46	413	46	415	PF00704.31	Glyco_hydro_18	1	309	312	168.8	2.6e-49	1.3e-53	1	0	CL0058
PTTG_08454T0	46	413	46	415	PF00704.31	Glyco_hydro_18	1	309	312	178.24	3.4e-52	1.7e-56	1	0	CL0058
PTTG_08593T0	83	426	82	428	PF00704.31	Glyco_hydro_18	2	310	312	219.52	9.2e-65	4.7e-69	1	0	CL0058
PTTG_25262T0	36	400	35	403	PF00704.31	Glyco_hydro_18	2	308	312	179.72	1.2e-52	6.2e-57	1	0	CL0058
PTTG_25635T0	30	169	29	175	PF00704.31	Glyco_hydro_18	2	135	312	98.64	5.8e-28	3e-32	1	0	CL0058
SCE_NP_010659.1	76	449	74	452	PF00704.31	Glyco_hydro_18	3	309	312	276.51	4.1e-82	2.1e-86	1	0	CL0058
SCE_NP_013388.1	29	333	28	393	PF00704.31	Glyco_hydro_18	2	257	312	94.6	9.9e-27	1e-30	1	0	CL0058
SCE_NP_013388.1	501	540	478	543	PF03427.16	CBM_19	18	57	61	32.44	7.2e-08	7.3e-12	1	0	CL0155
SSC_XP_001586523.1	60	398	60	398	PF00704.31	Glyco_hydro_18	1	312	312	221.77	1.9e-65	2e-69	1	0	CL0058
SSC_XP_001586523.1	19	45	14	55	PF00187.22	Chitin_bind_1	7	33	38	40.08	4e-10	4.1e-14	1	0
SSC_XP_001587707.1	54	395	51	395	PF00704.31	Glyco_hydro_18	4	312	312	262.72	6.6e-78	3.3e-82	1	0	CL0058
SSC_XP_001587970.1	58	237	17	267	PF00704.31	Glyco_hydro_18	54	235	312	73.38	2.9e-20	2.9e-24	1	0	CL0058
SSC_XP_001587970.1	336	360	336	363	PF00734.21	CBM_1	1	25	29	31.91	1e-07	1e-11	1	0	CL0083
SSC_XP_001588061.1	9	353	8	353	PF00704.31	Glyco_hydro_18	2	312	312	296.14	4.4e-88	2.2e-92	1	0	CL0058
SSC_XP_001589931.1	32	289	31	293	PF00704.31	Glyco_hydro_18	2	308	312	77.96	1.1e-21	1.2e-25	1	0	CL0058
SSC_XP_001589931.1	388	416	388	416	PF00734.21	CBM_1	1	29	29	41.2	1.3e-10	1.3e-14	1	0	CL0083
SSC_XP_001591394.1	59	362	44	362	PF00704.31	Glyco_hydro_18	15	312	312	253.09	5.6e-75	2.8e-79	1	0	CL0058
SSC_XP_001592975.1	5	312	3	314	PF00704.31	Glyco_hydro_18	3	302	312	231.44	2.2e-68	1.1e-72	1	0	CL0058
SSC_XP_001594026.1	195	540	195	540	PF00704.31	Glyco_hydro_18	1	312	312	231.25	2.5e-68	2.5e-72	1	0	CL0058
SSC_XP_001594026.1	135	180	135	180	PF00187.22	Chitin_bind_1	1	38	38	47.83	1.5e-12	1.5e-16	1	0
SSC_XP_001595331.1	36	194	35	266	PF00704.31	Glyco_hydro_18	2	160	312	39.39	6.4e-10	3.2e-14	1	0	CL0058
SSC_XP_001595914.1	977	1330	975	1332	PF00704.31	Glyco_hydro_18	3	310	312	138.44	4.5e-40	2.3e-44	1	0	CL0058
SSC_XP_001597319.1	11	230	11	269	PF00704.31	Glyco_hydro_18	1	227	312	54.68	1.4e-14	7.2e-19	1	0	CL0058
SSC_XP_001598588.1	106	444	105	446	PF00704.31	Glyco_hydro_18	2	310	312	152.52	2.3e-44	2.4e-48	1	0	CL0058
SSC_XP_001598588.1	36	81	36	86	PF00187.22	Chitin_bind_1	1	36	38	34.78	1.8e-08	1.8e-12	1	0
SSC_XP_001598684.1	116	457	116	457	PF00704.31	Glyco_hydro_18	1	312	312	190.71	5.5e-56	2e-59	1	0	CL0058
SSC_XP_001598684.1	1524	1604	1516	1604	PF12796.10	Ank_2	12	83	83	52.7	5.2e-14	1.9e-17	1	0	CL0465
SSC_XP_001598684.1	1555	1618	1552	1621	PF12796.10	Ank_2	12	65	83	38.66	1.3e-09	4.5e-13	1	1	CL0465
SSC_XP_001598684.1	1499	1539	1498	1540	PF00023.33	Ank	2	32	33	25.44	1.4e-05	5e-09	1	1	CL0465
SSC_XP_001598684.1	1572	1604	1572	1605	PF00023.33	Ank	1	32	33	21.27	0.00029	1e-07	1	1	CL0465
SSC_XP_001598684.1	1559	1614	1559	1614	PF13857.9	Ank_5	1	56	56	38.52	1.1e-09	3.8e-13	1	1	CL0465
SSC_XP_001598684.1	1555	1594	1551	1594	PF13637.9	Ank_4	16	55	55	30.66	3.8e-07	1.3e-10	1	1	CL0465
SSC_XP_001598684.1	1572	1601	1572	1602	PF13606.9	Ank_3	1	30	31	17.36	0.005	1.8e-06	1	1	CL0465
SSC_XP_001598684.1	74	100	67	109	PF00187.22	Chitin_bind_1	7	33	38	35.54	1e-08	3.7e-12	1	0
UF_g11310.t1	148	563	146	563	PF00704.31	Glyco_hydro_18	3	312	312	171.34	4.3e-50	2.2e-54	1	0	CL0058
UF_g14937.t1	105	455	103	455	PF00704.31	Glyco_hydro_18	3	312	312	276.52	4.1e-82	2.1e-86	1	0	CL0058
UF_g15110.t1	30	397	29	397	PF00704.31	Glyco_hydro_18	2	312	312	209.96	7.5e-62	3.8e-66	1	0	CL0058
UF_g22016.t1	40	406	38	408	PF00704.31	Glyco_hydro_18	3	309	312	179.32	1.6e-52	8.2e-57	1	0	CL0058
UF_g22559.t1	118	386	96	386	PF00704.31	Glyco_hydro_18	105	312	312	122.33	3.6e-35	1.8e-39	1	0	CL0058
UF_g2500.t1	124	384	124	384	PF00704.31	Glyco_hydro_18	111	312	312	120.71	1.1e-34	5.7e-39	1	0	CL0058
UF_g3726.t1	122	466	120	466	PF00704.31	Glyco_hydro_18	3	312	312	259.94	4.6e-77	2.3e-81	1	0	CL0058
UF_g42413.t1	23	146	11	185	PF00704.31	Glyco_hydro_18	119	239	312	60.7	2.1e-16	1.1e-20	1	0	CL0058
UF_g596.t1	39	364	20	366	PF00704.31	Glyco_hydro_18	21	310	312	203.69	6.1e-60	3.1e-64	1	0	CL0058
UF_g6682.t1	38	405	36	407	PF00704.31	Glyco_hydro_18	3	309	312	188.02	3.6e-55	1.8e-59	1	0	CL0058
UM02758	124	328	102	364	PF00704.31	Glyco_hydro_18	19	230	312	56.03	5.5e-15	2.8e-19	1	0	CL0058
UM04261	124	463	122	463	PF00704.31	Glyco_hydro_18	3	312	312	289.51	4.6e-86	2.3e-90	1	0	CL0058
UM05290	102	419	63	556	PF00704.31	Glyco_hydro_18	38	231	312	30.74	2.7e-07	1.4e-11	1	0	CL0058
UM06190	169	519	168	519	PF00704.31	Glyco_hydro_18	3	312	312	206.76	7.1e-61	3.6e-65	1	0	CL0058
VD_XP_009648082.1	526	869	524	871	PF00704.31	Glyco_hydro_18	3	310	312	167.11	8.4e-49	4.3e-53	1	0	CL0058
VD_XP_009649158.1	105	399	68	399	PF00704.31	Glyco_hydro_18	47	312	312	245.32	1.3e-72	6.6e-77	1	0	CL0058
VD_XP_009649353.1	319	663	318	663	PF00704.31	Glyco_hydro_18	2	312	312	264.38	2e-78	1e-82	1	0	CL0058
VD_XP_009649994.1	27	307	23	321	PF00704.31	Glyco_hydro_18	5	308	312	61.36	1.3e-16	6.7e-21	1	0	CL0058
VD_XP_009651304.1	7	334	2	337	PF00704.31	Glyco_hydro_18	7	308	312	262.69	6.7e-78	3.4e-82	1	0	CL0058
VD_XP_009651344.1	57	325	48	325	PF00704.31	Glyco_hydro_18	56	312	312	240.79	3.1e-71	1.6e-75	1	0	CL0058
VD_XP_009652681.1	170	502	170	502	PF00704.31	Glyco_hydro_18	1	312	312	231.2	2.6e-68	1.3e-72	1	0	CL0058
VD_XP_009652732.1	1	80	1	84	PF00704.31	Glyco_hydro_18	100	190	312	65.17	9e-18	4.6e-22	1	0	CL0058
VD_XP_009652778.1	134	414	94	414	PF00704.31	Glyco_hydro_18	44	312	312	251.78	1.4e-74	7.1e-79	1	0	CL0058
VD_XP_009653169.1	14	232	14	244	PF00704.31	Glyco_hydro_18	1	228	312	69.01	6.1e-19	3.1e-23	1	0	CL0058
VD_XP_009653350.1	8	329	6	329	PF00704.31	Glyco_hydro_18	3	312	312	224.04	3.9e-66	2e-70	1	0	CL0058
VD_XP_009653802.1	208	256	153	256	PF00704.31	Glyco_hydro_18	266	312	312	39.85	4.6e-10	2.4e-14	1	0	CL0058
VD_XP_009654200.1	550	899	548	900	PF00704.31	Glyco_hydro_18	3	310	312	149.35	2.1e-43	2.2e-47	1	0	CL0058
VD_XP_009654200.1	275	313	270	315	PF01476.23	LysM	7	42	44	15.81	0.012	1.2e-06	1	0	CL0187
VD_XP_009654200.1	407	454	407	455	PF01476.23	LysM	1	43	44	20.02	0.00057	5.8e-08	1	0	CL0187
VD_XP_009656486.1	120	456	119	458	PF00704.31	Glyco_hydro_18	2	310	312	183.73	7.3e-54	3.7e-58	1	0	CL0058
VD_XP_009656816.1	29	266	26	319	PF00704.31	Glyco_hydro_18	4	200	312	62.46	6e-17	3.1e-21	1	0	CL0058
VD_XP_009657515.1	37	373	30	373	PF00704.31	Glyco_hydro_18	9	312	312	265.68	8.2e-79	4.2e-83	1	0	CL0058
VD_XP_009657733.1	12	350	12	350	PF00704.31	Glyco_hydro_18	1	312	312	224.62	2.6e-66	1.3e-70	1	0	CL0058
VD_XP_009657824.1	24	336	22	340	PF00704.31	Glyco_hydro_18	3	308	312	231.4	2.2e-68	1.1e-72	1	0	CL0058
VD_XP_009657946.1	11	355	10	355	PF00704.31	Glyco_hydro_18	2	312	312	271.69	1.2e-80	6.2e-85	1	0	CL0058
PSTCY32_05638	29	387	28	387	PF00704.31	Glyco_hydro_18	2	312	312	210.61	4.8e-62	2.4e-66	1	0	CL0058
PSTCY32_16015	167	535	166	535	PF00704.31	Glyco_hydro_18	2	312	312	206.95	6.2e-61	3.2e-65	1	0	CL0058
PSTCY32_11557	60	379	43	381	PF00704.31	Glyco_hydro_18	21	310	312	204.3	4e-60	2e-64	1	0	CL0058
PSTCY32_18532	29	372	28	372	PF00704.31	Glyco_hydro_18	2	312	312	199.88	8.8e-59	4.5e-63	1	0	CL0058
PSTCY32_08477	223	593	222	596	PF00704.31	Glyco_hydro_18	2	308	312	182.82	1.4e-53	7e-58	1	0	CL0058
PSTCY32_11772	34	399	33	402	PF00704.31	Glyco_hydro_18	2	308	312	181.83	2.8e-53	1.4e-57	1	0	CL0058
PSTCY32_21410	178	545	178	547	PF00704.31	Glyco_hydro_18	1	309	312	180.9	5.3e-53	2.7e-57	1	0	CL0058
PSTCY32_23955	150	518	150	520	PF00704.31	Glyco_hydro_18	1	309	312	179.31	1.6e-52	8.2e-57	1	0	CL0058
PSTCY32_17753	46	447	45	447	PF00704.31	Glyco_hydro_18	2	312	312	174.88	3.6e-51	1.8e-55	1	0	CL0058
PSTCY32_23943	30	395	29	398	PF00704.31	Glyco_hydro_18	2	308	312	171.15	4.9e-50	2.5e-54	1	0	CL0058
PSTCY32_03308	188	672	186	672	PF00704.31	Glyco_hydro_18	3	312	312	165.01	3.6e-48	1.9e-52	1	0	CL0058
PSTCY32_14152	177	520	154	523	PF00704.31	Glyco_hydro_18	22	308	312	166.8	1e-48	5.3e-53	1	0	CL0058
PSTCY32_17751	50	440	48	440	PF00704.31	Glyco_hydro_18	3	312	312	164.28	6.1e-48	3.1e-52	1	0	CL0058
PSTCY32_14341	591	1003	585	1006	PF12222.11	PNGaseA	9	433	434	352.6	3.3e-105	3.3e-109	1	0
PSTCY32_14341	44	404	43	406	PF00704.31	Glyco_hydro_18	2	306	312	122.2	3.9e-35	4e-39	1	0	CL0058
PSTCY32_11551	140	272	122	275	PF00704.31	Glyco_hydro_18	20	134	312	57.92	1.4e-15	7.4e-20	1	0	CL0058
PSTCY32_11627	125	471	123	471	PF00704.31	Glyco_hydro_18	3	312	312	280.97	1.8e-83	9.3e-88	1	0	CL0058
