# Supplementary material for: Silencing a Chitinase Gene, PstChia1, Reduces Virulence of Puccinia striiformis f. sp. tritici
Source: Int J Mol Sci. 2023 May 4;24(9):8215. doi: 10.3390/ijms24098215 (PMC10179651; doi:10.3390/ijms24098215)
Supplement: Supplementary file 1 [file ijms-24-08215-s001.zip › Table S3.xlsx]

## Sheet: Table S3
Table S3.TPM of anlysis of Chitinases by RNA-seq
geneID	Rename	CYR32	32R-18h	32R-24h	32R-48h	32R-96h	32R-168h	CYR32	32S-18h	32S-24h	32S-48h	32S-96h	32S-168h	sum
PSTCY32_23943	PstChia1	0.288839	2.47401	8.39363	87.5893	308.34	14.062	0.288839	920.746	4.70744	106.097	593.25	1180.14	3226.37
PSTCY32_17753	PstChia2	0.097106	0	5.4177	34.8956	117.107	5.06071	0.097106	166.857	2.56564	52.6926	166.775	273.146	824.712
PSTCY32_08477	PstChia3	0	1.98963	1.22569	11.3376	73.3027	3.86259	0	205.119	1.11556	18.1743	140.252	163.381	619.76
PSTCY32_23955	PstChia4	1.98024	0	0	0	27.6668	0	1.98024	118.163	0	6.39433	81.7367	267.452	505.373
PSTCY32_21410	PstChia5	0.476477	0	0	0	55.1626	0.815271	0.476477	169.37	0	6.88949	57.7231	214.178	505.092
PSTCY32_11557	PstChia6	22.1726	56.5635	27.8214	64.2452	38.7113	43.5513	22.1726	38.1605	48.0242	31.9022	20.8484	44.6754	458.849
PSTCY32_11627	PstChia7	17.4845	31.0083	51.3486	23.1185	23.5026	47.3134	17.4845	39.3009	70.4526	42.3759	23.7895	24.2427	411.422
PSTCY32_14341	PstChia8	11.2536	23.011	18.9608	7.98446	12.6379	21.8149	11.2536	18.6112	28.2622	11.7387	12.0437	16.7974	194.369
PSTCY32_18532	PstChia9	0.425489	9.86982	0	0	0	0	0.425489	3.6617	0	2.24629	14.9414	4.08202	35.6522
PSTCY32_11772	PstChia10	2.79493	0	2.45612	0	0	0	2.79493	0.718886	2.2945	0	0	0	11.0594
PSTCY32_05638	PstChia11	0	0	0	0	0	1.28317	0	2.59129	0	0	1.35726	3.09563	8.32735
PSTCY32_03308	PstChia12	0.873592	0	0	0	0	0.758997	0.873592	0	0	0	1.70896	0.0609557	4.2761
PSTCY32_17751	PstChia13	0	0	0	0	0	0	0	0	0	0	0	2.18316	2.18316
PSTCY32_11551	PstChia14	0	0	0	0	0	0	0	0	0	0	0	0	0
PSTCY32_14152	PstChia15	0	0	0	0	0	0	0	0	0	0	0	0	0
PSTCY32_16015	PstChia16	0	0	0	0	0	0	0	0	0	0	0	0	0
