# Supplementary material for: Silencing a Chitinase Gene, PstChia1, Reduces Virulence of Puccinia striiformis f. sp. tritici
Source: Int J Mol Sci. 2023 May 4;24(9):8215. doi: 10.3390/ijms24098215 (PMC10179651; doi:10.3390/ijms24098215)
Supplement: Supplementary file 1 [file ijms-24-08215-s001.zip › Table S4.xlsx]

## Sheet: Sheet1
Table. S4. Primers used in this study.
Primers	Sequences (5′→3′)
23943-orf-F	CATTCCCCCAGGCACT
23943-orf-R	AAAAGAATGAGATGTTGGGG
TaEF -F	TGGTGTCATCAAGCCTGGTATGGT
TaEF -R	ACTCATGGTGCATCTCAACGGACT
PstEF1-F	TTCGCCGTCCGTGATATGAGACAA
PstEF1-R	ATGCGTATCATGGTGGTGGAGTGA
TaPR1-F	GAGAATGCAGACGCCCAAGC
TaPR1-R	CTGGAGCTTGCAGTCGTTGATC
TaPR2-F	AGGATGTTGCTTCCATGTTTGCCG
TaPR2-R	AAGTAGATGCGCATGCCGTTGATG
pGEX-4T-1-F	ccccggaattcccgggtcgacTCATGAGGTCGTCTTCACCACTTCTC
pGEX-4T-1-R	tcagtcagtcacgatgcggccgcTCATAGACGGCTTGACGCGCT
vigs-23943-1as-F	CCTTAATTAAGACATTTGTGGTAATGCTCG
vigs-23943-1as-R	AAGGAAAAAAGCGGCCGCTTGGCTTTAGCAATCGTACT
vigs-23943-2as-F	CCTTAATTAAGATTTCGGGAAGAAAAACGG
vigs-23943-2as-R	AAGGAAAAAAGCGGCCGCTCAAAAGAGCAGTCTCTGTC
